# Supplementary material for: Multiple Arterial Dissections and Connective Tissue Abnormalities
Source: J Clin Med. 2022 Jun 7;11(12):3264. doi: 10.3390/jcm11123264 (PMC9224905; doi:10.3390/jcm11123264)
Supplement: Supplementary file 1 [file jcm-11-03264-s001.zip]

Archive with 1 entries (1 files):
- jcm-1705547-supplementary.pdf
